# Supplementary material for: Characterization of a New Powdery Mildew Resistance Gene on Chromosome 1R from Hexaploid Triticale Transferred to Wheat
Source: Plants (Basel). 2026 Jan 29;15(3):410. doi: 10.3390/plants15030410 (PMC12899970; doi:10.3390/plants15030410)
Supplement: Supplementary file 1 [file plants-15-00410-s001.zip]

Archive with 1 entries (1 files):
- plants-3977235-supplementary.pdf
